# Supplementary material for: Northern Hemisphere vegetation change drives a Holocene thermal maximum
Source: Sci Adv. 2022 Apr 15;8(15):eabj6535. doi: 10.1126/sciadv.abj6535 (PMC9012463; doi:10.1126/sciadv.abj6535)
Supplement: Supplementary file 2 — Data file S1 [file sciadv.abj6535_data_file_s1.zip]

Archive with 1 entries (1 files):
- sciadv.abj6535_data_file_s1.xlsx
