# Supplementary material for: Northern Hemisphere vegetation change drives a Holocene thermal maximum
Source: Sci Adv. 2022 Apr 15;8(15):eabj6535. doi: 10.1126/sciadv.abj6535 (PMC9012463; doi:10.1126/sciadv.abj6535)
Supplement: Supplementary file 2 — Data file S1 [file sciadv.abj6535_data_file_s1.zip › sciadv.abj6535_data_file_s1.xlsx]

## Sheet: Cohen's k
North America
	9kaPI_VEG		CESM1.2			9kaGS		CESM1.2			9kaGS+ARC		CESM1.2			9ka		CESM1.2
			warmer	colder				warmer	colder				warmer	colder				warmer	colder
N = 70	T12KANN	warmer	2	28		T12KANN	warmer	7	23		T12KANN	warmer	12	18		T12KANN	warmer	15	15
		colder	2	38			colder	10	30			colder	12	28			colder	19	21
									+greening					+greening					+greening
	Weighted Cohen's 𝜅	0.391657				Weighted Cohen's 𝜅	0.415338		0.0236809		Weighted Cohen's 𝜅	0.471299		0.0796421		Weighted Cohen's 𝜅	0.437884		0.0462268
	6kaPI_VEG		CESM1.2			6kaGS		CESM1.2			6kaGS+ARC		CESM1.2			6ka		CESM1.2
			warmer	colder				warmer	colder				warmer	colder				warmer	colder
N = 92	T12KANN	warmer	7	41		T12KANN	warmer	34	14		T12KANN	warmer	37	11		T12KANN	warmer	42	6
		colder	6	38			colder	33	11			colder	38	6			colder	40	4
									+greening					+greening					+greening
	Weighted Cohen's 𝜅	0.379716				Weighted Cohen's 𝜅	0.398358		0.0186422		Weighted Cohen's 𝜅	0.361383		-0.0183333		Weighted Cohen's 𝜅	0.366846		-0.0128698
Greenland
	9kaPI_VEG		CESM1.2			9kaGS		CESM1.2			9kaGS+ARC		CESM1.2			9ka		CESM1.2
			warmer	colder				warmer	colder				warmer	colder				warmer	colder
N = 12	T12KANN	warmer	2	3		T12KANN	warmer	3	2		T12KANN	warmer	4	1		T12KANN	warmer	4	1
		colder	1	6			colder	1	6			colder	4	3			colder	3	4
									+greening					+greening					+greening
	Weighted Cohen's 𝜅	0.538462				Weighted Cohen's 𝜅	0.636364		0.0979021		Weighted Cohen's 𝜅	0.495798		-0.0426632		Weighted Cohen's 𝜅	0.571429		0.032967
	6kaPI_VEG		CESM1.2			6kaGS		CESM1.2			6kaGS+ARC		CESM1.2			6ka		CESM1.2
			warmer	colder				warmer	colder				warmer	colder				warmer	colder
N = 12	T12KANN	warmer	4	2		T12KANN	warmer	5	1		T12KANN	warmer	5	1		T12KANN	warmer	6	0
		colder	1	5			colder	6	0			colder	6	0			colder	6	0
									+greening					+greening					+greening
	Weighted Cohen's 𝜅	0.650485				Weighted Cohen's 𝜅	0.294118		-0.356368		Weighted Cohen's 𝜅	0.294118		-0.356368		Weighted Cohen's 𝜅	0.333333		-0.317152
Europe
	9kaPI_VEG		CESM1.2			9kaGS		CESM1.2			9kaGS+ARC		CESM1.2			9ka		CESM1.2
			warmer	colder				warmer	colder				warmer	colder				warmer	colder
N = 62	T12KANN	warmer	0	34		T12KANN	warmer	7	27		T12KANN	warmer	22	12		T12KANN	warmer	28	6
		colder	0	28			colder	2	26			colder	10	18			colder	14	14
									+greening					+greening					+greening
	Weighted Cohen's 𝜅	0.311111				Weighted Cohen's 𝜅	0.423533		0.112422		Weighted Cohen's 𝜅	0.550725		0.239614		Weighted Cohen's 𝜅	0.567039		0.255928
	6kaPI_VEG		CESM1.2			6kaGS		CESM1.2			6kaGS+ARC		CESM1.2			6ka		CESM1.2
			warmer	colder				warmer	colder				warmer	colder				warmer	colder
N = 72	T12KANN	warmer	0	48		T12KANN	warmer	21	27		T12KANN	warmer	26	22		T12KANN	warmer	37	11
		colder	1	23			colder	10	14			colder	13	11			colder	22	2
									+greening					+greening					+greening
	Weighted Cohen's 𝜅	0.242105				Weighted Cohen's 𝜅	0.414119		0.172014		Weighted Cohen's 𝜅	0.425576		0.18347		Weighted Cohen's 𝜅	0.376542		0.134436
South America
	9kaPI_VEG		CESM1.2			9kaGS		CESM1.2			9kaGS+ARC		CESM1.2			9ka		CESM1.2
			warmer	colder				warmer	colder				warmer	colder				warmer	colder
N = 10	T12KANN	warmer	0	4		T12KANN	warmer	0	4		T12KANN	warmer	0	4		T12KANN	warmer	0	4
		colder	0	6			colder	0	6			colder	0	6			colder	1	5
									+greening					+greening					+greening
	Weighted Cohen's 𝜅	0.375				Weighted Cohen's 𝜅	0.375		0		Weighted Cohen's 𝜅	0.375		0		Weighted Cohen's 𝜅	0.333333		-0.0416667
	6kaPI_VEG		CESM1.2			6kaGS		CESM1.2			6kaGS+ARC		CESM1.2			6ka		CESM1.2
			warmer	colder				warmer	colder				warmer	colder				warmer	colder
N = 12	T12KANN	warmer	0	9		T12KANN	warmer	3	6		T12KANN	warmer	4	5		T12KANN	warmer	6	3
		colder	0	3			colder	0	3			colder	0	3			colder	3	0
									+greening					+greening					+greening
	Weighted Cohen's 𝜅	0.2				Weighted Cohen's 𝜅	0.428571		0.228571		Weighted Cohen's 𝜅	0.495798		0.295798		Weighted Cohen's 𝜅	0.333333		0.133333
Africa
	9kaPI_VEG		CESM1.2			9kaGS		CESM1.2			9kaGS+ARC		CESM1.2			9ka		CESM1.2
			warmer	colder				warmer	colder				warmer	colder				warmer	colder
N = 27	T12KANN	warmer	0	19		T12KANN	warmer	4	15		T12KANN	warmer	4	15		T12KANN	warmer	7	12
		colder	0	8			colder	2	6			colder	1	7			colder	3	5
									+greening					+greening					+greening
	Weighted Cohen's 𝜅	0.228571				Weighted Cohen's 𝜅	0.322009		0.0934374		Weighted Cohen's 𝜅	0.349398		0.120826		Weighted Cohen's 𝜅	0.381679		0.153108
	6kaPI_VEG		CESM1.2			6kaGS		CESM1.2			6kaGS+ARC		CESM1.2			6ka		CESM1.2
			warmer	colder				warmer	colder				warmer	colder				warmer	colder
N = 28	T12KANN	warmer	0	20		T12KANN	warmer	8	12		T12KANN	warmer	9	11		T12KANN	warmer	11	9
		colder	0	8			colder	2	6			colder	3	5			colder	3	5
									+greening					+greening					+greening
	Weighted Cohen's 𝜅	0.222222				Weighted Cohen's 𝜅	0.426901		0.204678		Weighted Cohen's 𝜅	0.421829		0.199607		Weighted Cohen's 𝜅	0.473354		0.251132
Asia-Pacific
	9kaPI_VEG		CESM1.2			9kaGS		CESM1.2			9kaGS+ARC		CESM1.2			9ka		CESM1.2
			warmer	colder				warmer	colder				warmer	colder				warmer	colder
N = 33	T12KANN	warmer	0	21		T12KANN	warmer	3	18		T12KANN	warmer	4	17		T12KANN	warmer	12	9
		colder	0	12			colder	2	10			colder	2	10			colder	6	6
									+greening					+greening					+greening
	Weighted Cohen's 𝜅	0.266667				Weighted Cohen's 𝜅	0.326531		0.0598639		Weighted Cohen's 𝜅	0.355601		0.0889346		Weighted Cohen's 𝜅	0.455446		0.188779
	6kaPI_VEG		CESM1.2			6kaGS		CESM1.2			6kaGS+ARC		CESM1.2			6ka		CESM1.2
			warmer	colder				warmer	colder				warmer	colder				warmer	colder
N = 35	T12KANN	warmer	0	25		T12KANN	warmer	19	6		T12KANN	warmer	19	6		T12KANN	warmer	23	2
		colder	1	9			colder	8	2			colder	7	3			colder	8	2
									+greening					+greening					+greening
	Weighted Cohen's 𝜅	0.204545				Weighted Cohen's 𝜅	0.430233		0.225687		Weighted Cohen's 𝜅	0.467836		0.263291		Weighted Cohen's 𝜅	0.49422		0.289674

## Sheet: Nearest-neighbor
	Region	Region Lat/Lon	% Nearest-neighbor grid cells agree in sign
			9kaVEG-PI	9kaGS	9kaGS+ARC	9ka
9 ka BP	North America	20-90°N, 180-50°W	0.6	0.7	0.642857	0.657143
	Greenland	50-90°N, 50-12°W	0.8333	1	0.91666	1
	Europe	35-90°N, 12°W-50°E	0.564516	0.806452	0.870968	0.935484
	South America	60°S-20°N, 90-30°W	0.6	0.8	0.8	0.8
	Africa	60°S-35°N, 30°W-60°E	0.37037	0.592593	0.592593	0.62963
	Asia-Pacific	60°S-90°N, 60-180°E	0.454545	0.545455	0.636364	0.818182
			6kaVEG-PI	6kaGS	6kaGS+ARC	6ka
6 ka BP	North America	20-90°N, 180-50°W	0.532609	0.673913	0.663044	0.608696
	Greenland	50-90°N, 50-12°W	0.91666	0.58333	0.5	0.58333
	Europe	35-90°N, 12°W-50°E	0.375	0.70833	0.77777	0.763889
	South America	60°S-20°N, 90-30°W	0.25	0.75	0.75	0.91666
	Africa	60°S-35°N, 30°W-60°E	0.321429	0.785714	0.821429	0.785714
	Asia-Pacific	60°S-90°N, 60-180°E	0.4	0.771429	0.771429	0.771429

## Sheet: RMSE
	Region	Region Lat/Lon	Number of records (N)	Root-mean-square error / N
				9kaVEG-PI	9kaGS	9kaGS+ARC	9ka
9 ka BP	North America	20-90°N, 180-50°W	103	1.493	1.374	1.294	1.244
	Greenland	50-90°N, 50-12°W	17	1.317	1.212	1.15	1.16
	Europe	35-90°N, 12°W-50°E	103	1.203	1.115	1.062	1.076
	South America	60°S-20°N, 90-30°W	20	0.453	0.381	0.371	0.389
	Africa	60°S-35°N, 30°W-60°E	46	0.99	0.76	0.766	0.716
	Asia-Pacific	60°S-90°N, 60-180°E	54	0.837	0.659	0.649	0.606
				6kaVEG-PI	6kaGS	6kaGS+ARC	6ka
6 ka BP	North America	20-90°N, 180-50°W	137	1.097	1.062	1.073	1.181
	Greenland	50-90°N, 50-12°W	18	1.16	1.444	1.541	1.607
	Europe	35-90°N, 12°W-50°E	120	1.344	1.091	1.084	1.066
	South America	60°S-20°N, 90-30°W	24	0.372	0.271	0.258	0.261
	Africa	60°S-35°N, 30°W-60°E	47	0.696	0.616	0.605	0.597
	Asia-Pacific	60°S-90°N, 60-180°E	56	0.959	0.796	0.781	0.794
